# Supplementary material for: Rapid active zone remodeling consolidates presynaptic potentiation
Source: Nat Commun. 2019 Mar 6;10:1085. doi: 10.1038/s41467-019-08977-6 (PMC6403334; doi:10.1038/s41467-019-08977-6)
Supplement: Supplementary file 5 — Source Data File [file 41467_2019_8977_MOESM5_ESM.xlsx]

## Sheet: Figure 1
Figure 1
Parameter	control treatment (n)	PhTx treatment (n)	Mann-Whitney U-test (P values)	test statistic	Unpaired t test (P values)	test statistic	D'Agostino & Pearson omnibus normality test
(Figure)			two-tailed		two-tailed		control treatment	PhTx treatment
Representative PhTx traces and quantification							P values and passed normality test (α=0.05)?
Induction of Rapid Homeostatic Plasticity							* indicates normality test failed
(Figure 1b (also shown in 6d))
Wild-type	8 cells from 6 animals	8 cells from 5 animals
mEPSP amplitude (mV)	0.8074 ± 0.03153 (8)	0.4539 ± 0.03266 (8)	0.0002***	U = 0	< 0.0001***	t=7.786 df=14	0.1272	0.506
eEPSP amplitude (mV)	17.32 ± 2.681 (8)	15.57 ± 1.609 (8)	0.7209	U = 28	0.5844	t=0.5599 df=14	0.2912	0.6423
quantal content	21.15 ± 2.758 (8)	34.40 ± 2.616 (8)	0.0047**	U = 6	0.0036**	t=3.486 df=14	0.5648	0.4318
Parameter	control treatment (n)	PhTx treatment (n)	Mann-Whitney U-test (P values)	test statistic	Unpaired t test (P values)	test statistic	D'Agostino & Pearson omnibus normality test
(Figure)	(n = number of NMJs from min. 5 animals)		two-tailed		two-tailed		control treatment	PhTx treatment
Synaptic intensity (% of Ctrl)
(Figure 1d)
Wild-type
BRP	100 ± 7.142 (21)	146.5 ± 11.60 (23)	0.0044**	U = 122	0.0018**	t=3.335 df=42	0.0058*	0.5625
RBP	100 ± 5.376 (44)	130.9 ± 8.438 (39)	0.0075**	U = 567	0.0022**	t=3.157 df=81	0.1419	0.1156
Unc13A	100 ± 6.549 (21)	158.9 ± 10.27 (23)	0.0002***	U = 88	< 0.0001***	t=4.730 df=42	< 0.0001*	0.8957
Syx-1A	100 ± 9.299 (43)	164.2 ± 15.87 (36)	< 0.0001***	U = 377	0.0005***	t=3.625 df=77	< 0.0001*	0.0001*
Unc18	100 ± 7.119 (16)	105.2 ± 6.831 (24)	0.6835	U = 177	0.6152	t=0.5069 df=38	0.0328*	0.0112*
Synaptic intensity ((a.u.); not normalized)
(Figure 1d)
Wild-type
BRP	641.9 ± 45.84 (21)	940.3 ± 74.49 (23)	0.0044**	U = 122	0.0018**	t=3.335 df=42	0.0058*	0.5625
RBP	797.9 ± 42.90 (44)	1044 ± 67.33 (39)	0.0075**	U = 567	0.0022**	t=3.157 df=81	0.1419	0.1156
Unc13A	530.5 ± 34.74 (21)	842.7 ± 54.48 (23)	0.0002***	U = 88	< 0.0001***	t=4.730 df=42	< 0.0001*	0.8957
Syx-1A	708.7 ± 65.90 (43)	1164 ± 112.5 (36)	< 0.0001***	U = 377	0.0005***	t=3.625 df=77	< 0.0001*	0.0001*
Unc18	1247 ± 88.76 (16)	1311 ± 85.16 (24)	0.6835	U = 177	0.6152	t=0.5069 df=38	0.0328*	0.0112*
Parameter			Mann-Whitney U-test (P values)	test statistic	Unpaired t test (P values)	test statistic	D'Agostino & Pearson omnibus normality test
(Figure)			two-tailed		two-tailed
(Figure 1f)	Wild-type (n)	gluRIIANull (n)
Wild-type vs. gluRIIANull	10 cells from 6 animals	9 cells from 5 animals					Wild-type	gluRIIANull
mEPSP amplitude (mV)	1.144 ± 0.06038 (10)	0.3680 ± 0.02385 (9)	< 0.0001***	U = 0	< 0.0001***	t=11.47 df=17	0.4692	0.324
eEPSP amplitude (mV)	22.17 ± 1.759 (10)	21.09 ± 1.771 (9)	0.7197	U = 40	0.671	t=0.4323 df=17	0.6419	0.4868
quantal content	19.99 ± 2.005 (10)	60.95 ± 8.605 (9)	< 0.0001***	U = 0	0.0001***	t=4.871 df=17	0.5887	0.1365
Parameter	Wild-type (n)	gluRIIANull (n)	Mann-Whitney U-test (P values)	test statistic	Unpaired t test (P values)	test statistic	D'Agostino & Pearson omnibus normality test
(Figure)	(n = number of NMJs from at least 4 animals)		two-tailed		two-tailed		Wild-type	gluRIIANull
Synaptic intensity (% of Ctrl)
(Figure 1h)
BRP	100 ± 7.692 (9)	203.1 ± 22.17 (12)	0.0007***	U = 9	0.001**	t=3.876 df=19	0.7022	0.5131
RBP	100 ± 9.730 (19)	172.3 ± 9.602 (21)	< 0.0001***	U = 43	< 0.0001***	t=5.279 df=38	0.0139*	0.0559
Unc13A	100 ± 7.737 (9)	387.8 ± 36.78 (12)	< 0.0001***	U = 1	< 0.0001***	t=6.652 df=19	0.4247	0.7757
Syx-1A	100 ± 5.708 (19)	200.7 ± 18.39 (22)	< 0.0001***	U = 25	< 0.0001***	t=4.909 df=39	0.4026	0.0139*
Unc18	100 ± 8.317 (14)	694.9 ± 54.63 (15)	< 0.0001***	U = 0	< 0.0001***	t=10.40 df=27	0.465	0.5875
Synaptic intensity ((a.u.); not normalized)
(Figure 1h)
BRP	769.5 ± 59.19 (9)	1563 ± 170.6 (12)	0.0007***	U = 9	0.001**	t=3.876 df=19	0.7022	0.5131
RBP	661.6 ± 64.38 (19)	1140 ± 63.53 (21)	< 0.0001***	U = 43	< 0.0001***	t=5.279 df=38	0.0139*	0.0559
Unc13A	407.5 ± 31.53 (9)	1580 ± 149.9 (12)	< 0.0001***	U = 1	< 0.0001***	t=6.652 df=19	0.4247	0.7757
Syx-1A	656.8 ± 37.49 (19)	1318 ± 120.8 (22)	< 0.0001***	U = 25	< 0.0001***	t=4.909 df=39	0.4026	0.0139*
Unc18	200.5 ± 16.68 (14)	1394 ± 109.5 (15)	< 0.0001***	U = 0	< 0.0001***	t=10.40 df=27	0.465	0.5875

## Sheet: Figure 2
Figure 2
Parameter	control treatment (n)	PhTx treatment (n)	Mann-Whitney U-test (P values)	test statistic	Unpaired t test (P values)	test statistic	D'Agostino & Pearson omnibus normality test
(Figure)	(n = single AZ from min. 13 NMJs from min. 3 animals)		two-tailed		two-tailed		control treatment	PhTx treatment
Relative frequency of Unc13A clusters
(Figure 2c)
1 cluster	0.02807 (8)	0.007463 (2)
2 cluster	0.045614 (13)	0.022388 (6)
3 cluster	0.14386 (41)	0.070896 (19)
4 cluster	0.217544 (62)	0.115672 (31)
5 cluster	0.178947 (51)	0.160448 (43)
6 cluster	0.168421 (48)	0.156716 (42)
7 cluster	0.087719 (25)	0.145522 (39)
8 cluster	0.042105 (12)	0.119403 (32)
9 cluster	0.045614 (13)	0.08209 (22)
10 cluster	0.024561 (7)	0.048507 (13)
11 cluster	0.010526 (3)	0.022388 (6)
12 cluster	0	0.018657 (5)
	(n = number of NMJs)
Mean cluster number	5.093 ± 0.3386 (13)	6.353 ± 0.3079 (15)			0.0105*	t=2.757 df=26	0.4705	0.8034
Relative frequency of BRP clusters
(Figure 2d)	(n = single AZ from min. 12 NMJs from min. 3 animals)
1 cluster	0.007916 (3)	0.005871 (3)
2 cluster	0.039578 (15)	0.019569 (10)
3 cluster	0.07124 (27)	0.035225 (18)
4 cluster	0.150396 (57)	0.113503 (58)
5 cluster	0.163588 (62)	0.127202 (65)
6 cluster	0.116095 (44)	0.113503 (58)
7 cluster	0.131926 (50)	0.150685 (77)
8 cluster	0.058047 (22)	0.099804 (51)
9 cluster	0.084433 (32)	0.088063 (45)
10 cluster	0.058047 (22)	0.074364 (38)
11 cluster	0.036939 (14)	0.058708 (30)
12 cluster	0.023747 (9)	0.043053 (22)
	(n = number of NMJs)
Mean cluster number	6.532 ± 0.2102 (12)	7.428 ± 0.2211 (13)			0.0076**	t=2.926 df=23	0.3753	0.6579
Relative frequency of RBP clusters
(Figure 2e)	(n = single AZ from min. 13 NMJs from min. 3 animals)
1 cluster	0.057554 (16)	0.018727 (5)
2 cluster	0.107914 (30)	0.014981 (4)
3 cluster	0.176259 (49)	0.116105 (31)
4 cluster	0.197842 (55)	0.168539 (45)
5 cluster	0.169065 (47)	0.191011 (51)
6 cluster	0.115108 (32)	0.164794 (44)
7 cluster	0.071942 (20)	0.138577 (37)
8 cluster	0.05036 (14)	0.05618 (15)
9 cluster	0.035971 (10)	0.059925 (16)
10 cluster	0.010791 (3)	0.029963 (8)
11 cluster	0.007194 (2)	0.029963 (8)
	(n = number of NMJs)
Mean cluster number	4.660 ± 0.3381 (n=13)	5.776 ± 0.2243 (n=15)			0.0091**	t=2.816 df=26	0.0131*	0.1084

## Sheet: Figure 3
Figure 3
Parameter	control treatment (n)	PhTx treatment (n)	Mann-Whitney U-test (P values)	test statistic	Unpaired t test (P values)	test statistic	D'Agostino & Pearson omnibus normality test
(Figure)	(n = number of NMJs from min. 5 animals)		two-tailed		two-tailed		control	PhTx
Synaptic intensity (% of Ctrl)
(Figure 3a)
BRP
Wild-type-1	100 ± 8.963 (19)	156.0 ± 11.70 (22)	0.0003***	U = 75	0.0006***	t=3.708 df=39	0.2156	0.2301
aplip-1Null	100 ± 8.545 (20)	88.95 ± 8.648 (14)	0.47	U = 119	0.3845	t=0.8817 df=32	0.0562	0.0011*
aplip-1ek4	100 ± 13.93 (16)	99.31 ± 13.11 (16)	0.9159	U = 125	0.9716	t=0.03590 df=30	0.0167*	0.002*
Wild-type-2	100 ± 11.67 (17)	134.2 ± 7.612 (17)	0.0048**	U = 64	0.0197*	t=2.454 df=32	0.0589	0.7469
atg-1Null	100 ± 10.95 (11)	160.6 ± 23.81 (14)	0.043*	U = 40	0.0456*	t=2.114 df=23	0.2288	0.0141*
srpk79DATC	100 ± 13.15 (15)	103.4 ± 13.49 (10)	0.717	U = 68	0.8652	t=0.1717 df=23	< 0.0001*	< 0.0001*
(Figure 3b)
Unc13A
Wild-type-1	100 ± 8.869 (19)	140.6 ± 12.21 (22)	0.014*	U = 116	0.0126*	t=2.616 df=39	0.3026	0.1937
aplip-1Null	100 ± 10.28 (20)	83.22 ± 9.817 (14)	0.335	U = 112	0.2653	t=1.134 df=32	0.3504	0.0002*
aplip-1ek4	100 ± 14.05 (16)	89.46 ± 11.71 (16)	0.397	U = 105	0.5686	t=0.5764 df=30	0.0036*	0.005*
Wild-type-2	100 ± 11.01 (17)	129.7 ± 9.548 (17)	0.014*	U = 74	0.0502	t=2.035 df=32	0.1303	0.0235*
atg-1Null	100 ± 10.27 (11)	156.7 ± 19.20 (14)	0.012*	U = 32	0.0244*	t=2.408 df=23	0.0009*	0.0042*
srpk79DATC	100 ± 13.23 (15)	109.1 ± 12.0 (10)	0.394	U = 59	0.6348	t=0.4814 df=23	0.0023*	0.0027*
Synaptic intensity ((a.u.); not normalized)
(Figure 3a)
BRP
Wild-type-1	769.4 ± 68.95 (19)	1200 ± 90.05 (22)	0.0003***	U = 75	0.0006***	t=3.708 df=39	0.2156	0.2301
aplip-1Null	830.6 ± 70.98 (20)	738.8 ± 71.83 (14)	0.47	U = 119	0.3845	t=0.8817 df=32	0.0562	0.0011*
aplip-1ek4	819.7 ± 114.2 (16)	814.0 ± 107.4 (16)	0.9159	U = 125	0.9716	t=0.03590 df=30	0.0167*	0.002*
Wild-type-2	607.8 ± 70.93 (17)	815.7 ± 46.27 (17)	0.0048**	U = 64	0.0197*	t=2.454 df=32	0.0589	0.7469
atg-1Null	648.7 ± 71.04 (11)	1042 ± 154.5 (14)	0.043*	U = 40	0.0456*	t=2.114 df=23	0.2288	0.0141*
srpk79DATC	631.1 ± 83.01 (15)	652.3 ± 85.15 (10)	0.717	U = 68	0.8652	t=0.1717 df=23	< 0.0001*	< 0.0001*
(Figure 3b)
Unc13A
Wild-type-1	526.2 ± 46.67 (19)	739.9 ± 64.27 (22)	0.014*	U = 116	0.0126*	t=2.616 df=39	0.3026	0.1937
aplip-1Null	766.9 ± 78.85 (20)	638.2 ± 75.29 (14)	0.335	U = 112	0.2653	t=1.134 df=32	0.3504	0.0002*
aplip-1ek4	672.6 ± 94.50 (16)	601.7 ± 78.76 (16)	0.397	U = 105	0.5686	t=0.5764 df=30	0.0036*	0.005*
Wild-type-2	713 ± 78.52 (17)	924.5 ± 68.08 (17)	0.014*	U = 74	0.0502	t=2.035 df=32	0.1303	0.0235*
atg-1Null	669.3 ± 68.76 (11)	1049 ± 128.5 (14)	0.012*	U = 32	0.0244*	t=2.408 df=23	0.0009*	0.0042*
srpk79DATC	907.8 ± 120.1 (15)	990.7 ± 108.9 (10)	0.394	U = 59	0.6348	t=0.4814 df=23	0.0023*	0.0027*
(Figure 3c)
BRP
aplip-1ek4	2.766 ± 0.08 (17)	2.498 ± 0.09 (15)	not determined	not determined	0.037*	t=2.174 df=30	0.5622	0.3708
srpk79DATC	2.393 ± 0.11 (25)	1.831 ± 0.06 (20)	not determined	not determined	0.0002***	t=4.001 df=43	0.04815	0.09923
Unc13A
aplip-1ek4	2.205 ± 0.08 (17)	1.908 ± 0.08 (15)	not determined	not determined	0.021*	t=2.420 df=30	0.0018**	0.2262
srpk79DATC	1.929 ± 0.09 (25)	1.411 ± 0.05 (20)	not determined	not determined	0.0002***	t=4.141 df=43	0.9032	0.0002***

## Sheet: Figure 4
Figure 4
Parameter	control treatment (n)	PhTx treatment (n)	Mann-Whitney U-test (P values)	test statistic	Unpaired t test (P values)	test statistic	D'Agostino & Pearson omnibus normality test
(Figure)	(n = number of NMJs from at least 6 animals)		two-tailed		two-tailed		control treatment	PhTx treatment
Synaptic intensity (% of Ctrl)
(Figure 4a)
BRP
Wild-type (replotted from Figure 1d)	100 ± 7.142 (21)	146.5 ± 11.60 (23)	0.0044**	U = 122	0.0018**	t=3.335 df=42	0.0058*	0.5625
rbpNull	100 ± 7.069 (30)	85.98 ± 6.311 (29)	0.1656	U = 343	0.1453	t=1.476 df=57	0.049*	< 0.0001*
brpNull/+	100 ± 7.761 (23)	99.68 ± 6.178 (28)	0.794	U = 308	0.974	t=0.03235 df=49	0.0048**	< 0.0001***
rimNull	100 ± 6.837 (35)	137.5 ± 10.28 (34)	0.0014**	U = 333	0.0032**	t=3.054 df=67	0.049*	< 0.0001*
rimNull,fifeNull	100 ± 7.461 (29)	133.5 ± 10.82 (30)	0.021*	U = 284	0.014*	t=2.531 df=57	< 0.0001***	0.2342
liprin-αNull	100 ± 6.559 (23)	126.2 ± 10.91 (24)	0.0681	U = 190	0.0473*	t=2.040 df=45	0.0271*	0.0006*
syd-1Null	100 ± 10.02 (25)	145.7 ± 13.39 (26)	0.0042**	U = 175	0.0091**	t=2.718 df=49	< 0.0001*	0.2422
Syx-1A
brpNull	100 ± 9.545 (21)	95.16 ± 6.788 (28)	0.8925	U = 287	0.6724	t=0.4255 df=47	0.3757	0.4226
(Figure 4b)
Unc13A
Wild-type (replotted from Figure 1D)	100 ± 6.549 (21)	158.9 ± 10.27 (23)	0.0002***	U = 88	< 0.0001***	t=4.730 df=42	< 0.0001*	0.8957
rbpNull	100 ± 6.234 (30)	105.4 ± 10.91 (29)	0.8115	U = 419	0.6656	t=0.4345 df=57	0.6723	< 0.0001*
brpNull/+	100 ± 7.761 (23)	80.46 ± 5.507 (28)	0.07	U = 227	0.04*	t=2.012 df=49	0.0079**	0.0029**
rimNull	100 ± 8.543 (35)	140.4 ± 10.13 (34)	0.0014**	U = 332	0.0032**	t=3.057 df=67	0.0007*	0.0753
rimNull,fifeNull	100 ± 6.023 (29)	139.8 ± 13.15 (30)	0.056	U = 309	0.008**	t=2.722 df=57	0.4633	0.2304
liprin-αNull	100 ± 7.143 (23)	148.2 ± 15.65 (24)	0.035*	U = 177	0.0083**	t=2.761 df=45	0.7522	0.0224*
syd-1Null	100 ± 9.929 (25)	145.7 ± 11.73 (26)	0.001***	U = 154	0.0047**	t=2.965 df=49	< 0.0001*	0.2276
brpNull	100 ± 6.369 (21)	102.6 ± 5.985 (28)	0.72	U = 276	0.7682	t=0.2965 df=47	0.238	0.5113
Synaptic intensity ((a.u.); not normalized)
(Figure 4a)
BRP
Wild-type (replotted from Figure 1d)	769.5 ± 59.19 (9)	1563 ± 170.6 (12)	0.0007***	U = 122	0.0018**	t=3.335 df=42	0.0058*	0.5625
rbpNull	618.5 ± 43.72 (30)	531.7 ± 39.03 (29)	0.1656	U = 343	0.1453	t=1.476 df=57	0.0242*	0.3501
brpNull/+	497.8 ± 38.63 (23)	496.2 ± 30.75 (28)	0.794	U = 308	0.974	t=0.03235 df=49	0.0048**	< 0.0001***
Wild-type (brpNull/+ control)	662.5 ± 41.75 (21)	1054 ± 83.75 (24)	0.0005***	U = 104	0.0002***	t=4.000 df=43	0.3477	0.1549
rimNull	371.6 ± 25.40 (35)	510.9 ± 38.21 (34)	0.0014**	U = 333	0.0032**	t=3.054 df=67	0.049*	< 0.0001*
rimNull,fifeNull	1020 ± 76.11 (29)	1362 ± 110.4 (30)	0.021*	U = 284	0.014*	t=2.531 df=57	< 0.0001***	0.2342
Wild-type (rimNull,fifeNull control)	979.9 ± 86.39 (22)	1532 ± 100.3 (30)	0.0001***	U = 128	0.0002***	t=3.981 df=50	0.0034**	0.263
liprin-αNull	721.1 ± 47.30 (23)	910.3 ± 78.68 (24)	0.0681	U = 190	0.0473*	t=2.040 df=45	0.0271*	0.0006*
syd-1Null	450.0 ± 45.09 (25)	655.7 ± 60.24 (26)	0.0042**	U = 175	0.0091**	t=2.718 df=49	< 0.0001*	0.2422
Syx-1A
brpNull	792.3 ± 75.62 (21)	753.9 ± 53.78 (28)	0.8925	U = 287	0.6724	t=0.4255 df=47	0.3757	0.4226
Wild-type (brpNull control)	648.1 ± 158 (23)	1159 ± 168.8 (28)	0.0002***	U = 132	0.03*	t=2.173 df=49	< 0.0001***	0.0001***
(Figure 4b)
Unc13A
Wild-type (replotted from Figure 1d)	407.5 ± 31.53 (9)	1580 ± 149.9 (12)	< 0.0001***	U = 88	< 0.0001***	t=4.730 df=42	< 0.0001*	0.8957
rbpNull	272.7 ± 17 (30)	287.5 ± 29.76 (29)	0.8115	U = 419	0.6656	t=0.4345 df=57	0.6723	< 0.0001*
brpNull/+	658.1 ± 55.08 (23)	568.3 ± 38.90 (28)	0.07	U = 227	0.04*	t=2.012 df=49	0.0079**	0.0029**
Wild-type (brpNull/+ control)	706.4 ± 44.68 (21)	1068 ± 84.23 (24)	0.0012**	U = 113	0.0007***	t=3.641 df=43	0.2251	0.5199
rimNull	398.7 ± 34.06 (35)	559.8 ± 40.38 (43)	0.0014**	U = 332	0.0032**	t=3.057 df=67	0.0007*	0.0753
rimNull,fifeNull	1053 ± 63.44 (29)	1473 ± 138.5 (30)	0.056	U = 309	0.008**	t=2.722 df=57	0.4633	0.2304
Wild-type (rimNull,fifeNull control)	1170 ± 113.7 (22)	1544 ± 106.9 (30)	0.017*	U = 202	0.02*	t=2.360 df=50	0.0062**	0.3182
liprin-αNull	450.3 ± 32.17 (23)	667.3 ± 70.48 (24)	0.035*	U = 177	0.0083**	t=2.761 df=45	0.7522	0.0224*
syd-1Null	534.2 ± 53.04 (25)	778.5 ± 62.66 (26)	0.001***	U = 154	0.0047**	t=2.965 df=49	< 0.0001*	0.2276
brpNull	589.1 ± 37.52 (21)	604.6 ± 35.26 (28)	0.72	U = 276	0.7682	t=0.2965 df=47	0.238	0.5113
Wild-type (brpNull control)	777 ± 75.80 (23)	1194 ±109 (28)	0.005**	U = 178	0.004**	t=3.006 df=49	0.0042**	0.2019

## Sheet: Figure 5
Figure 5
Parameter	control treatment (n)	PhTx treatment (n)	Mann-Whitney U-test (P values)	test statistic	Unpaired t test (P values)	test statistic	D'Agostino & Pearson omnibus normality test
(Figure)			two-tailed		two-tailed		control treatment	PhTx treatment
(Figure 5b)
Wild-type	18 cells from 10 animals	23 cells from 12 animals					control treatment	PhTx treatment
mEPSP amplitude (mV)	1.031 ± 0.06045 (18)	0.4999 ± 0.04065 (23)	< 0.0001***	U = 17	< 0.0001***	t=7.537 df=39	0.1633	0.296
eEPSP amplitude (mV)	28.41 ± 2.743 (18)	22.77 ± 2.075 (23)	0.2146	U = 159	0.1024	t=1.673 df=39	0.3592	0.3596
quantal content	30.66 ± 4.253 (18)	54.34 ± 7.698 (23)	0.0219*	U = 120	0.017*	t=2.494 df=39	0.0884	0.1113
brpNull	11 cells from 6 animals	11 cells from 6 animals
mEPSP amplitude (mV)	1.381 ± 0.08217 (11)	0.5881 ± 0.03854 (11)	< 0.0001***	U = 0	< 0.0001***	t=8.738 df=20	0.7995	0.5946
eEPSP amplitude (mV)	9.931 ± 1.850 (11)	8.793 ± 1.804 (11)	0.5619	U = 51	0.6643	t=0.4405 df=20	0.3924	0.6004
quantal content	7.632 ± 1.679 (11)	15.54 ± 3.108 (11)	0.1014	U = 35	0.0368*	t=2.237 df=20	0.364	0.8273
(Normalized) (Figure 5b)
Wild-type	18 cells from 10 animals	23 cells from 12 animals
mEPSP amplitude (normalized)	100.0 ± 5.864 (18)	48.50 ± 3.944 (23)	< 0.0001***	U = 17	< 0.0001***	t=7.537 df=39	0.1633	0.296
eEPSP amplitude (normalized)	100.0 ± 9.655 (18)	80.14 ± 7.303 (23)	0.2146	U = 159	0.1024	t=1.673 df=39	0.3592	0.3596
quantal content (normalized)	100.0 ± 13.87 (18)	177.3 ± 25.11 (23)	0.0219*	U = 120	0.017*	t=2.494 df=39	0.0884	0.1113
brpNull	11 cells from 6 animals	11 cells from 6 animals
mEPSP amplitude (normalized)	100.0 ± 5.949 (11)	42.58 ± 2.790 (11)	< 0.0001***	U = 0	< 0.0001***	t=8.738 df=20	0.7995	0.5946
eEPSP amplitude (normalized)	100.0 ± 18.63 (11)	88.54 ± 18.16 (11)	0.5619	U = 51	0.6643	t=0.4405 df=20	0.3924	0.6004
quantal content (normalized)	100.0 ± 22.00 (11)	203.5 ± 40.72 (11)	0.1014	U = 35	0.0368*	t=2.237 df=20	0.364	0.8273
Normalized comparison of PhTx treatment			Mann-Whitney U-test (P values)	test statistic	Unpaired t test (P values)	test statistic
Figure 5b			two-tailed		two-tailed		D'Agostino & Pearson omnibus normality test
	Wild-type +PhTx	brpNull +PhTx	Wild-type +PhTx vs. brpNull +PhTx		Wild-type +PhTx vs. brpNull +PhTx		Wild-type +PhTx	brpNull +PhTx
mEPSP amplitude (normalized)	48.50 ± 3.944 (23)	42.58 ± 2.790 (11)	0.6312	U = 113	0.3356	t=0.9775 df=32	0.296	0.5946
eEPSP amplitude (normalized)	80.14 ± 7.303 (23)	88.54 ± 18.16 (11)	0.717	U = 116	0.6099	t=0.5152 df=32	0.3596	0.6004
quantal content (normalized)	177.3 ± 25.11 (23)	203.5 ± 40.72 (11)	0.5372	U = 109	0.5707	t=0.5729 df=32	0.1113	0.8273
Parameter	control treatment (n)	PhTx treatment (n)	Mann-Whitney U-test (P values)	test statistic	Unpaired t test (P values)	test statistic	D'Agostino & Pearson omnibus normality test
(Figure)			two-tailed		two-tailed		control treatment	PhTx treatment
(Figure 5c)
Wild-type	6 cells from 3 animals	6 cells from 3 animals
mEPSP amplitude (mV)	0.9678 ± 0.04384 (6)	0.4950 ± 0.02273 (6)	0.0022**	U = 0	< 0.0001***	t=9.574 df=10	Not determined	Not determined
eEPSP amplitude (mV)	27.84 ± 1.666 (6)	22.03 ± 1.582 (6)	0.0411*	U = 5	0.0301*	t=2.527 df=10	Not determined	Not determined
quantal content	28.74 ± 1.054 (6)	44.79 ± 3.143 (6)	0.0022**	U = 0	0.0007***	t=4.842 df=10	Not determined	Not determined
srpk79DATC	6 cells from 3 animals	6 cells from 3 animals
mEPSP amplitude (mV)	0.9774 ± 0.04854 (5)	0.4953 ± 0.01627 (6)	0.0043**	U = 0	< 0.0001***	t=10.18 df=9	Not determined	Not determined
eEPSP amplitude (mV)	27.26 ± 0.8913 (5)	23.06 ± 1.050 (6)	0.0519	U = 4	0.0156*	t=2.974 df=9	Not determined	Not determined
quantal content	28.15 ± 1.585 (5)	46.77 ± 2.493 (6)	0.0043**	U = 0	0.0002***	t=5.997 df=9	Not determined	Not determined
(Normalized)
Wild-type	6 cells from 3 animals	6 cells from 3 animals
mEPSP amplitude (normalized)	100.0 ± 4.530 (6)	51.15 ± 2.349 (6)	0.0022**	U = 0	< 0.0001***	t=9.574 df=10	Not determined	Not determined
eEPSP amplitude (normalized)	100.0 ± 5.986 (6)	79.15 ± 5.682 (6)	0.0411*	U = 5	0.0301*	t=2.527 df=10	Not determined	Not determined
quantal content (normalized)	100.0 ± 3.668 (6)	155.9 ± 10.94 (6)	0.0022**	U = 0	0.0007***	t=4.842 df=10	Not determined	Not determined
srpk79DATC	6 cells from 3 animals	6 cells from 3 animals
mEPSP amplitude (normalized)	100.0 ± 4.966 (5)	50.68 ± 1.664 (6)	0.0043**	U = 0	< 0.0001***	t=10.18 df=9	Not determined	Not determined
eEPSP amplitude (normalized)	100.0 ± 3.269 (5)	84.59 ± 3.852 (6)	0.0519	U = 4	0.0156	t=2.974 df=9	Not determined	Not determined
quantal content (normalized)	100.0 ± 5.632 (5)	166.2 ± 8.857 (6)	0.0043**	U = 0	0.0002***	t=5.997 df=9	Not determined	Not determined
Normalized comparison of PhTx treatment			Mann-Whitney U-test (P values)	test statistic	Unpaired t test (P values)	test statistic
Figure 5c			two-tailed		two-tailed		D'Agostino & Pearson omnibus normality test
	Wild-type +PhTx (n)	srpk79DATC +PhTx (n)	Wild-type +PhTx vs. srpk79DATC +PhTx		Wild-type +PhTx vs. srpk79DATC +PhTx		Wild-type +PhTx	srpk79DATC +PhTx
mEPSP amplitude (normalized)	51.15 ± 2.349 (6)	50.68 ± 1.664 (6)	0.5584	U = 14	0.8745	t=0.1620 df=10	Not determined	Not determined
eEPSP amplitude (normalized)	79.15 ± 5.682 (6)	84.59 ± 3.852 (6)	0.4848	U = 13	0.446	t=0.7933 df=10	Not determined	Not determined
quantal content (normalized)	155.9 ± 10.94 (6)	166.2 ± 8.857 (6)	0.6991	U =15	0.4805	t=0.7327 df=10	Not determined	Not determined
Normalized comparison			Mann-Whitney U-test (P values)	test statistic	Unpaired t test (P values)	test statistic
	Wild-type + PhTx	srpk79DATC + PhTx	two-tailed		two-tailed		D'Agostino & Pearson omnibus normality test
(Figure 5d, see also Figure 2)
BRP change
Wild-type + PhTx vs. srpk79DATC + PhTx	134.2 ± 7.612 (17)	103.4 ± 13.49 (10)	0.006**	U = 22	0.04*	t=2.158 df=25	0.7469	< 0.0001***
Unc13A change
Wild-type + PhTx vs. srpk79DATC + PhTx	129.7 ± 9.548 (17)	109.1 ± 12.0 (10)	0.257	U = 62	0.197	t=1.325 df=25	0.0235*	0.0027**
Parameter			Mann-Whitney U-test (P values)	test statistic	Unpaired t test (P values)	test statistic	D'Agostino & Pearson omnibus normality test
Figure 5f			two-tailed		two-tailed
Chronic Homeostatic Plasticity
Wild-type vs. gluRIIANull	Wild-type (n)	gluRIIANull (n)					Wild-type	gluRIIANull
mEPSP amplitude (mV)	0.9406 ± 0.03027 (9)	0.4883 ± 0.02990 (8)	< 0.0001***	U = 0	< 0.0001***	t=10.58 df=15	0.3935	0.527
eEPSP amplitude (mV)	33.82 ± 0.7550 (9)	26.67 ± 0.9317 (8)	0.0002 ***	U = 1	< 0.0001***	t=6.017 df=15	0.5113	0.447
quantal content	36.18 ± 1.147 (9)	59.04 ± 2.815 (8)	< 0.0001***	U = 0	< 0.0001***	t=7.853 df=15	0.844	0.4393
brpNull vs. brpNull;gluRIIANull	brpNull (n)	brpNull;gluRIIANull (n)					brpNull	brpNull;gluRIIANull
mEPSP amplitude (mV)	1.073 ± 0.04019 (8)	0.4976 ± 0.01917 (9)	< 0.0001***	U = 0	< 0.0001***	t=13.42 df=15	0.4563	0.5221
eEPSP amplitude (mV)	25.52 ± 1.166 (8)	14.79 ± 1.163 (9)	< 0.0001***	U = 0	< 0.0001***	t=6.492 df=15	0.5182	0.8105
quantal content	23.92 ± 1.157 (8)	29.61 ± 1.792 (9)	0.0274*	U = 13	0.0204*	t=2.593 df=15	0.4079	0.9408
(Normalized)
Wild-type vs. gluRIIANull	Wild-type (n)	gluRIIANull (n)
mEPSP amplitude (normalized)	100.0 ± 3.218 (9)	51.91 ± 3.179 (8)	< 0.0001***	U = 0	< 0.0001***	t=10.58 df=15	0.3935	0.527
eEPSP amplitude (normalized)	100.0 ± 2.233 (9)	78.86 ± 2.755 (8)	0.0002 ***	U = 1	< 0.0001***	t=6.017 df=15	0.5113	0.447
quantal content (normalized)	100.0 ± 3.169 (9)	163.2 ± 7.781 (8)	< 0.0001***	U = 0	< 0.0001***	t=7.853 df=15	0.844	0.4393
brpNull vs. brpNull;gluRIIANull	brpNull (n)	brpNull;gluRIIANull (n)					brpNull	brpNull;gluRIIANull
mEPSP amplitude (normalized)	100.0 ± 3.745 (8)	46.37 ± 1.786 (9)	< 0.0001***	U = 0	< 0.0001***	t=13.42 df=15	0.4563	0.5221
eEPSP amplitude (normalized)	100.0 ± 4.567 (8)	57.96 ± 4.559 (9)	< 0.0001***	U = 0	< 0.0001***	t=6.492 df=15	0.5182	0.8105
quantal content (normalized)	100.0 ± 4.837 (8)	123.8 ± 7.494 (9)	0.0274*	U = 13	0.0204*	t=2.593 df=15	0.4079	0.9408
Normalized comparison			Mann-Whitney U-test (P values)	test statistic	Unpaired t test (P values)	test statistic
			two-tailed		two-tailed		D'Agostino & Pearson omnibus normality test
(Figure 5f)	gluRIIANull (n)	brpNull;gluRIIANull (n)	gluRIIANull vs. brpNull;gluRIIANull		gluRIIANull vs. brpNull;gluRIIANull		gluRIIANull	brpNull;gluRIIANull
mEPSP amplitude (normalized)	51.91 ± 3.179 (8)	46.37 ± 1.786 (9)	0.2359	U = 23	0.1378	t=1.568 df=15	0.527	0.5221
eEPSP amplitude (normalized)	78.86 ± 2.755 (8)	57.96 ± 4.559 (9)	0.0079**	U = 9	0.0017**	t=3.801 df=15	0.447	0.8105
quantal content (normalized)	163.2 ± 7.781 (8)	123.8 ± 7.494 (9)	0.0055**	U = 8	0.0024**	t=3.641 df=15	0.4393	0.9409
Parameter			Mann-Whitney U-test (P values)	test statistic	Unpaired t test (P values)	test statistic	D'Agostino & Pearson omnibus normality test
(Figure)			two-tailed		two-tailed		Wild-type	gluRIIANull
(Figure 5g)
Wild-type vs. gluRIIANull	Wild-type (n) 6 cells from 4 animals	gluRIIANull (n) 8 cells from 4 animals
mEPSP amplitude (mV)	0.8308 ± 0.09016 (6)	0.3159 ± 0.01962 (8)	0.0007***	U = 0	< 0.0001***	t=6.410 df=12	Not determined	0.43
eEPSP amplitude (mV)	24.17 ± 2.252 (6)	20.90 ± 1.989 (8)	0.345	U = 16	0.3003	t=1.082 df=12	Not determined	0.3339
quantal content	30.58 ± 4.134 (6)	67.60 ± 7.382 (8)	0.0047**	U = 3	0.0018**	t=3.978 df=12	Not determined	0.8133
srpk79DATC vs. srpk79DATC;gluRIIANull	srpk79DATC (n) 6 cells from 4 animals	srpk79DATC;gluRIIANull (n) 8 cells from 4 animals					srpk79DATC	srpk79DATC;gluRIIANull
mEPSP amplitude (mV)	0.9919 ± 0.1107 (6)	0.3638 ± 0.04587 (8)	0.0007***	U = 0	< 0.0001***	t=5.783 df=12	Not determined	0.3573
eEPSP amplitude (mV)	35.22 ± 3.728 (6)	10.14 ± 1.743 (8)	0.0007***	U = 0	< 0.0001***	t=6.639 df=12	Not determined	0.4622
quantal content	37.68 ± 6.060 (6)	32.84 ± 7.563 (8)	0.5728	U = 19	0.6448	t=0.4728 df=12	Not determined	0.4653
(Normalized)
Wild-type vs. gluRIIANull	Wild-type (n) 6 cells from 4 animals	gluRIIANull (n) 8 cells from 4 animals					Wild-type	gluRIIANull
mEPSP amplitude (normalized)	100.0 ± 10.85 (6)	38.02 ± 2.362 (8)	0.0007***	U = 0	< 0.0001***	t=6.410 df=12	Not determined	0.43
eEPSP amplitude (normalized)	100.0 ± 9.321 (6)	86.50 ± 8.230 (8)	0.345	U = 16	0.3003	t=1.082 df=12	Not determined	0.3339
quantal content (normalized)	100.0 ± 13.52 (6)	221.1 ± 24.14 (8)	0.0047**	U = 3	0.0018**	t=3.978 df=12	Not determined	0.8133
srpk79DATC vs. srpk79DATC;gluRIIANull	srpk79DATC (n) 6 cells from 4 animals	srpk79DATC;gluRIIANull (n) 8 cells from 4 animals					srpk79DATC	srpk79DATC;gluRIIANull
mEPSP amplitude (normalized)	100.0 ± 11.16 (6)	36.68 ± 4.624 (8)	0.0007***	U = 0	< 0.0001***	t=5.783 df=12	Not determined	0.3573
eEPSP amplitude (normalized)	100.0 ± 10.59 (6)	28.79 ± 4.950 (8)	0.0007***	U = 0	< 0.0001***	t=6.639 df=12	Not determined	0.4622
quantal content (normalized)	100.0 ± 16.08 (6)	87.16 ± 20.07 (8)	0.5728	U = 19	0.6448	t=0.4728 df=12	Not determined	0.4653
Normalized comparison			Mann-Whitney U-test (P values)	test statistic	Unpaired t test (P values)	test statistic
Figure 5g			two-tailed		two-tailed		D'Agostino & Pearson omnibus normality test
	gluRIIANull (n)	srpk79DATC;gluRIIANull (n)	gluRIIANull vs. srpk79DATC;gluRIIANull		gluRIIANull vs. srpk79DATC;gluRIIANull		gluRIIANull	srpk79DATC;gluRIIANull
mEPSP amplitude (normalized)	38.02 ± 2.362 (8)	36.68 ± 4.624 (8)	0.3282	U = 22	0.7997	t=0.2586 df=14	0.43	0.3573
eEPSP amplitude (normalized)	86.50 ± 8.230 (8)	28.79 ± 4.950 (8)	0.0006***	U = 2	< 0.0001***	t=6.010 df=14	0.3339	0.4622
quantal content (normalized)	221.1 ± 24.14 (8)	87.16 ± 20.07 (8)	0.0011**	U = 3	0.0008***	t=4.266 df=14	0.8133	0.4653
Parameter			One way ANOVA, followed by a Turkey’s	test statistic			D'Agostino & Pearson omnibus normality test
(Figure)	(n = number of NMJs from min. 6 animals)		multiple comparison test (P values)	F (DFn, DFd)
Synaptic intensity ((a.u.); not normalized)
(Figure 5h)
BRP
Wild-type vs. gluRIIANull	614.2 ± 40.07 (34)	968.2 ± 63.72 (37)	< 0.0001***	F (3, 126) = 17.23			0.2137	0.339
gluRIIANull vs srpk79DATC	968.2 ± 63.72 (37)	568.3 ± 44.91 (26)	< 0.0001***	F (3, 126) = 17.23			0.339	0.0003***
srpk79DATC vs. gluRIIANull;srpk79DATC	568.3 ± 44.91 (26)	559.2 ± 34.41 (33)	0.999	F (3, 126) = 17.23			0.0003***	0.1639
gluRIIANull vs. gluRIIANull;srpk79DATC	968.2 ± 63.72 (37)	559.2 ± 34.41 (33)	< 0.0001***	F (3, 126) = 17.23			0.339	0.1639
Unc13A
Wild-type vs. gluRIIANull	526.4 ± 32.68 (34)	735.4 ± 49.34 (37)	0.0021**	F (3, 126) = 4.567			0.0803	0.3614
gluRIIANull vs srpk79DATC	735.4 ± 49.34 (37)	630.8 ± 39.02 (26)	0.3279	F (3, 126) = 4.567			0.3614	0.3526
srpk79DATC vs. gluRIIANull;srpk79DATC	630.8 ± 39.02 (26)	661.2 ± 41.89 (33)	0.9627	F (3, 126) = 4.567			0.3526	0.0408*
gluRIIANull vs. gluRIIANull;srpk79DATC	735.4 ± 49.34 (37)	559.2 ± 34.41 (33)	0.5723	F (3, 126) = 4.567			0.3614	0.0408*
Normalized comparison (normalized to each control genotype)	gluRIIANull	gluRIIANull;srpk79DATC	Mann-Whitney U-test (P values)	test statistic	Unpaired t test (P values)	test statistic	D'Agostino & Pearson omnibus normality test
(Figure 5h)			two-tailed		two-tailed		gluRIIANull	gluRIIANull,srpk79DATC
BRP change
gluRIIANull vs. gluRIIANull;srpk79DATC	157.6 ± 10.37 (37)	98.4 ± 6.054 (33)	< 0.0001***	U = 261	< 0.0001***	t=4.781 df=68	0.339	0.1639
Unc13A change
gluRIIANull vs. gluRIIANull;srpk79DATC	139.7 ± 9.373 (37)	104.8 ± 6.641 (33)	0.0038**	U = 367	0.0041**	t=2.968 df=68	0.3614	0.0408*

## Sheet: Figure 6
Figure 6
Parameter	control treatment (n)	PhTx treatment (n)	Mann-Whitney U-test (P values)	test statistic	Unpaired t test (P values)	test statistic	D'Agostino & Pearson omnibus normality test
(Figure)	(n = number of NMJs from min. 6 animals)		two-tailed		two-tailed		control treatment	PhTx treatment
Synaptic intensity (% of Ctrl)
(Figure 6b)
Wild-Type
BRP	100 ± 5.412 (25)	175.0 ± 11.38 (25)	< 0.0001***	U = 77	< 0.0001***	t=5.952 df=48	0.0113*	0.9712
RBP	100 ± 6.029 (25)	149.7 ± 10.44 (25)	0.0003***	U = 130	0.0001***	t=4.122 df=48	0.0488*	0.5387
Cac	100 ± 11.99 (22)	122.3 ± 9.20 (22)	0.0325*	U = 151	0.148	t=1.473 df=42	0.0006***	0.5758
(Figure 6b)
unc13ANull
BRP	100 ± 7.551 (31)	147.9 ± 12.24 (31)	0.0001***	U = 216	0.0015**	t=3.329 df=60	0.0401*	< 0.0001*
RBP	100 ± 8.856 (31)	115.4 ± 8.147 (31)	0.0419*	U = 336	0.2057	t=1.279 df=60	0.0013*	0.0001*
Cac	100 ± 9.554 (25)	152.4 ± 15.46 (20)	0.0121*	U = 141	0.0044**	t=3.004 df=43	0.4118	0.074
Synaptic intensity ((a.u.); not normalized)
(Figure 6b)
Wild-Type
BRP	500.7 ± 27.10 (25)	876.3 ± 57.00 (25)	< 0.0001***	U = 77	< 0.0001***	t=5.952 df=48	0.0113*	0.9712
RBP	671.5 ± 40.49 (25)	1005 ± 70.09 (25)	0.0003***	U = 130	0.0001***	t=4.122 df=48	0.0488*	0.5387
Cac	391.2 ± 46.92 (22)	478.3 ± 36.00 (22)	0.0325*	U = 151	0.148	t=1.473 df=42	0.0006***	0.5758
(Figure 6b)
unc13ANull
BRP	563.7 ± 42.57 (31)	833.7 ± 69.01 (31)	0.0001***	U = 216	0.0015**	t=3.329 df=60	0.0401*	< 0.0001*
RBP	900.9 ± 79.78 (31)	1040 ± 73.39 (31)	0.0419*	U = 336	0.2057	t=1.279 df=60	0.0013*	0.0001*
Cac	446 ± 42.62 (25)	679.9 ± 68.94 (20)	0.0121*	U = 141	0.0044**	t=3.004 df=43	0.4118	0.074
Normalized comparison	Wild-type + PhTx	unc13ANull + PhTx
(Figure 6b)
BRP change
Wild-type + PhTx vs. unc13ANull + PhTx	175.0 ± 11.38 (25)	147.9 ± 12.24 (31)	0.03*	U = 256	0.117	t=1.592 df=54	0.9712	< 0.0001***
RBP change
Wild-type + PhTx vs. unc13ANull + PhTx	149.7 ± 10.44 (25)	115.4 ± 8.147 (31)	0.0084**	U = 229	0.01*	t=2.629 df=54	0.5387	0.0001***
Cac change
Wild-type + PhTx vs. unc13ANull + PhTx	122.3 ± 9.20 (22)	152.4 ± 15.46 (20)	0.21	U = 170	0.09	t=1.712 df=40	0.5758	0.074
Parameter	control treatment (n)	PhTx treatment (n)	Mann-Whitney U-test (P values)	test statistic	Unpaired t test (P values)	test statistic	D'Agostino & Pearson omnibus normality test
(Figure)			two-tailed		two-tailed		control treatment	PhTx treatment
Representative PhTx traces and quantification							P values and passed normality test (α=0.05)?
Induction of Rapid Homeostatic Plasticity							* indicates normality test failed
(Figure 6d (Wild-type also shown in 1b))
Wild-type	8 cells from 6 animals	8 cells from 5 animals
mEPSP amplitude (mV)	0.8074 ± 0.03153 (8)	0.4539 ± 0.03266 (8)	0.0002***	U = 0	< 0.0001***	t=7.786 df=14	0.1272	0.506
eEPSP amplitude (mV)	17.32 ± 2.681 (8)	15.57 ± 1.609 (8)	0.7209	U = 28	0.5844	t=0.5599 df=14	0.2912	0.6423
quantal content	21.15 ± 2.758 (8)	34.40 ± 2.616 (8)	0.0047**	U = 6	0.0036**	t=3.486 df=14	0.5648	0.4318
(Figure 6d)
unc13ANull	9 cells from 5 animals	9 cells from 5 animals
mEPSP amplitude (mV)	0.9881 ± 0.06958 (9)	0.6169 ± 0.05206, (9)	0.0005***	U = 4	0.0006***	t=4.272 df=16	0.0873	0.835
eEPSP amplitude (mV)	3.296 ± 0.6671 (9)	1.453 ± 0.3050 (9)	0.0188*	U = 14	0.023*	t=2.514 df=16	0.6709	0.4974
quantal content	3.395 ± 0.6906, (9)	2.795 ± 0.8457, (9)	0.3865	U = 30	0.5901	t=0.5497 df=16	0.3651	0.0433*
(Normalized)
Wild-type	8 cells from 6 animals	8 cells from 5 animals
mEPSP amplitude (normalized)	100.0 ± 3.906, (8)	56.22 ± 4.045, (8)	0.0002***	U = 0	< 0.0001***	t=7.786 df=14	0.1272	0.506
eEPSP amplitude (normalized)	100.0 ± 15.48, (8)	89.89 ± 9.288, (8)	0.7209	U = 28	0.5844	t=0.5599 df=14	0.2912	0.6423
quantal content (normalized)	100.0 ± 13.04, (8)	162.7 ± 12.37, (8)	0.0047**	U = 6	0.0036**	t=3.486 df=14	0.5648	0.4318
unc13ANull	9 cells from 5 animals	9 cells from 5 animals
mEPSP amplitude (normalized)	100.0 ± 7.042, (9)	62.43 ± 5.269, (9)	0.0005***	U = 4	0.0006*	t=4.272 df=16	0.0873	0.835
eEPSP amplitude (normalized)	100.0 ± 20.24, (9)	44.07 ± 9.253, (9)	0.0188*	U = 14	0.023*	t=2.514 df=16	0.6709	0.4974
quantal content (normalized)	100.0 ± 20.34, (9)	82.32 ± 24.91, (9)	0.3865	U = 30	0.5901	t=0.5497 df=16	0.3651	0.0433*
Normalized comparison of PhTx treatment			two-tailed		two-tailed		D'Agostino & Pearson omnibus normality test
Figure 6d	Wild-type +PhTx (n)	unc13ANull +PhTx (n)	Wild-type +PhTx vs. unc13ANull PhTx		Wild-type +PhTx vs. unc13ANull +PhTx		Wild-type +PhTx	unc13ANull +PhTx
mEPSP amplitude (normalized)	56.22 ± 4.045, (8)	62.43 ± 5.269, (9)	0.4807	U = 28	0.3736	t=0.9171 df=15	0.506	0.835
eEPSP amplitude (normalized)	89.89 ± 9.288, (8)	44.07 ± 9.253, (9)	0.0079**	U = 9	0.0033**	t=3.483 df=15	0.6423	0.4974
quantal content (normalized)	162.7 ± 12.37, (8)	82.32 ± 24.91, (9)	0.0152*	U = 11	0.0141*	t=2.775 df=15	0.4318	0.0433
Parameter	control treatment (n)	PhTx treatment (n)	Mann-Whitney U-test (P values)	test statistic	Unpaired t test (P values)	test statistic	D'Agostino & Pearson omnibus normality test
(Figure)	(n = number of NMJs from min. 6 animals)		two-tailed		two-tailed		control treatment	PhTx treatment
Synaptic intensity (% of Ctrl)
(Figure 6g)
Unc13A-GFP rescue
BRP	100 ± 10.68 (14)	144.3 ± 13.91 (14)	0.0273*	U = 50	0.0179*	t=2.527 df=26	0.3376	0.2847
GFP	100 ± 11.39 (14)	141.1 ± 15.51 (14)	0.044*	U = 54	0.0423*	t=2.136 df=26	0.0003*	0.6019
(Figure 6g)
C-term-GFP rescue
BRP	100 ± 8.526 (11)	101.8 ± 5.563 (13)	0.9362	U = 70	0.8605	t=0.1778 df=22	0.4189	0.7988
GFP	100 ± 9.350 (11)	92.42 ± 8.918 (13)	0.3877	U = 56	0.5649	t=0.5844 df=22	0.0209	0.0297
Synaptic intensity ((a.u.); not normalized)
(Figure 6g)
Unc13A-GFP rescue
BRP	612.0 ± 65.38 (14)	883.3 ± 85.14 (14)	0.0273*	U = 50	0.0179*	t=2.527 df=26	0.3376	0.2847
GFP	766.0 ± 87.28 (14)	1081 ± 118.8 (14)	0.044*	U = 54	0.0423*	t=2.136 df=26	0.0003*	0.6019
(Figure 6g)
C-term-GFP rescue
BRP	925.6 ± 78.91 (11)	941.9 ± 51.49 (13)	0.9362	U = 70	0.8605	t=0.1778 df=22	0.4189	0.7988
GFP	2120 ±198.2 (11)	1959 ± 189.1 (13)	0.3877	U = 56	0.5649	t=0.5844 df=22	0.0209	0.0297
Normalized comparison	Unc13A-GFP rescue (PhTx)	C-term-GFP rescue (PhTx)
(Figure 6g)
BRP change
Unc13A-GFP rescue (PhTx) vs. C-term-GFP rescue (PhTx)	144.3 ± 13.91 (14)	101.8 ± 5.563 (13)	0.06	U = 53	0.01*	t=2.761 df=25	0.2847	0.7988
GFP change
Unc13A-GFP rescue (PhTx) vs. C-term-GFP rescue (PhTx)	141.1 ± 15.51 (14)	92.42 ± 8.918 (13)	0.01*	U = 53	0.01*	t=2.666 df=25	0.6019	0.0297*
Parameter	control treatment (n)	PhTx treatment (n)	Mann-Whitney U-test (P values)	test statistic	Unpaired t test (P values)	test statistic	D'Agostino & Pearson omnibus normality test
(Figure 6i)			two-tailed		two-tailed		control treatment	PhTx treatment
Unc13A-GFP rescue	12 cells from 7 animals	13 cells from 8 animals
mEPSP amplitude (mV)	1.372 ± 0.09085 (12)	0.7788 ± 0.05711, (13)	< 0.0001***	U = 9.5	< 0.0001***	t=5.617 df=23	0.4425	0.1114
eEPSP amplitude (mV)	21.59 ± 2.756 (12)	21.44 ± 3.101 (13)	0.9787	U = 77	0.9714	t=0.03624 df=23	0.4724	0.4572
quantal content	16.63 ± 2.498 (12)	29.20 ± 4.383 (13)	0.0398*	U = 40	0.023*	t=2.436 df=23	0.0168*	0.9666
C-term-GFP rescue	10 cells from 6 animals	11 cells from 7 animals
mEPSP amplitude (mV)	1.194 ± 0.06731 (10)	0.7063 ± 0.03215 (11)	< 0.0001***	U = 0	< 0.0001***	t=6.731 df=19	0.285	0.8552
eEPSP amplitude (mV)	16.77 ± 2.326 (10)	6.800 ± 1.744 (11)	0.0028**	U = 14	0.0026**	t=3.469 df=19	0.8914	0.0147*
quantal content	14.77 ± 2.405 (10)	9.416 ± 2.115 (11)	0.0845	U = 30	0.1096	t=1.678 df=19	0.4915	0.2951
(Normalized)
Unc13A-GFP rescue	12 cells from 7 animals	13 cells from 8 animals
mEPSP amplitude (normalized)	100.0 ± 6.624, (12)	56.78 ± 4.163 (13)	< 0.0001***	U = 9.5	< 0.0001***	t=5.617 df=23	0.4425	0.1114
eEPSP amplitude (normalized)	100.0 ± 12.77, (12)	99.30 ± 14.37 (13)	0.9787	U = 77	0.9714	t=0.03624 df=23	0.4724	0.4572
quantal content (normalized)	100.0 ± 15.02, (12)	175.6 ± 26.35 (13)	0.0398*	U = 40	0.023*	t=2.436 df=23	0.0168*	0.9666
C-term-GFP rescue	10 cells from 6 animals	11 cells from 7 animals
mEPSP amplitude (normalized)	100.0 ± 5.639 (10)	59.18 ± 2.694 (11)	< 0.0001***	U = 0	< 0.0001***	t=6.731 df=19	0.285	0.8552
eEPSP amplitude (normalized)	100.0 ± 13.87 (10)	40.55 ± 10.40 (11)	0.0028**	U = 14	0.0026**	t=3.469 df=19	0.8914	0.0147*
quantal content (normalized)	100.0 ± 16.28 (10)	63.75 ± 14.32 (11)	0.0845	U = 30	0.1096	t=1.678 df=19	0.4915	0.2951
Normalized comparison of PhTx treatment			Mann-Whitney U-test (P values)	test statistic	Unpaired t test (P values)	test statistic
Figure 6i			two-tailed		two-tailed		D'Agostino & Pearson omnibus normality test
	Unc13A-GFP rescue +PhTx (n)	C-term-GFP rescue +PhTx (n)	Unc13A-GFP rescue +PhTx vs. C-term-GFP rescue +PhTx		Unc13A-GFP rescue +PhTx vs. C-term-GFP rescue +PhTx		Unc13A-GFP rescue PhTx	C-term-GFP rescue PhTx
mEPSP amplitude (normalized)	56.78 ± 4.163 (13)	59.18 ± 2.694 (11)	0.494	U = 59	0.6475	t=0.4636 df=22	0.1114	0.8552
eEPSP amplitude (normalized)	99.30 ± 14.37 (13)	40.55 ± 10.40 (11)	0.0048**	U = 24	0.0041**	t=3.203 df=22	0.4572	0.0147*
quantal content (normalized)	175.6 ± 26.35 (13)	63.75 ± 14.32 (11)	0.0031**	U =22	0.0018**	t=3.538 df=22	0.9666	0.2951

## Sheet: Figure 7
Figure 7
Short-term memory (Learning index (%))	control (n)	mutant (n)	One way ANOVA, followed by a Turkey’s multiple comparison	test statistic	D'Agostino & Pearson omnibus normality test
(Figure 7c)	(n = number of independent experiments)		test (P values)	F (DFn, DFd)	control	RNAi/mutant
Ok107::+ vs. UAS-Unc13ARNAi::+	45.03 ± 2.934 (19)	50.00 ± 3.198 (20)	0.761	F (3, 63) = 23.31	0.7883	0.2376
Ok107::+ vs. Ok107::UAS-C-term-GFP	45.03 ± 2.934 (19)	51.39 ± 7.731 (11)	0.714	F (3, 63) = 23.31	0.7883	N too small
Ok107::+ vs. Ok107::UAS-C-term-GFP::Unc13ARNAi	45.03 ± 2.934 (19)	11.64 ± 2.963 (17)	< 0.0001***	F (3, 63) = 23.31	0.7883	N too small
UAS-Unc13ARNAi::+ vs. Ok107::UAS-C-term-GFP	50.00 ± 3.198 (20)	51.39 ± 7.731 (11)	0.995	F (3, 63) = 23.31	0.2376	N too small
UAS-Unc13ARNAi::+ vs. Ok107::UAS-C-term-GFP::Unc13ARNAi	50.00 ± 3.198 (20)	11.64 ± 2.963 (17)	< 0.0001***	F (3, 63) = 23.31	0.2376	N too small
Ok107::UAS-C-term-GFP vs. Ok107::UAS-C-term-GFP::Unc13ARNAi	51.39 ± 7.731 (11)	11.64 ± 2.963 (17)	< 0.0001***	F (3, 63) = 23.31	N too small	N too small

## Sheet: Supplementary Figure 1
Supplementary Figure 1
Synaptic intensity (% of Ctrl)	control treatment (n)	PhTx treatment (n)	Mann-Whitney U-test (P values)	test statistic	Unpaired t test (P values)	test statistic	D'Agostino & Pearson omnibus normality test
(Supplementary Figure 1a)	(n = number of NMJs from min. 5 animals)		two-tailed		two-tailed		control treatment	PhTx treatment
Ok6::Syd-1-GFP
BRP	100 ± 7.809 (21)	153 ± 7.676 (29)	< 0.0001***	U = 93	< 0.0001***	t=4.726 df=48	0.0004***	0.2676
GFP	100 ± 8.853 (21)	82.58 ± 6.056 (29)	0.107	U = 222	0.099	t=1.682 df=48	0.6238	0.0096**
(Figure Supplementary 1b)
BRP vs RBP
BRP
Bin1	360.754 ± 18.436 (44)	498.595 ± 39.363 (39)
Bin2	540.761 ± 27.753 (44)	755.233 ± 57.095 (39)
Bin3	672.746 ± 34.168 (44)	954.003 ± 70.367 (39)
Bin4	833.531 ± 43.065 (44)	1191.625 ± 84.539 (39)
Bin5	1130.9 ± 60.515 (44)	1639.203 ± 109.971 (39)
RBP
Bin1	499.437 ± 28.644 (44)	662.895 ± 45.753 (39)
Bin2	651.425 ± 34.880 (44)	854.929 ± 57.835 (39)
Bin3	766.809 ± 42.111 (44)	1013.391 ± 67.368 (39)
Bin4	919.854 ± 48.940 (44)	1180.286 ± 79.251 (39)
Bin5	1155.559 ± 63.923 (44)	1525.522 ± 97.061 (39)
BRP vs Unc13A
BRP
Bin1	331.889 ± 24.125 (21)	472.314 ± 35.164 (23)
Bin2	479.109 ± 35.612 (21)	704.125 ± 55.224 (23)
Bin3	598.144 ± 42.557 (21)	880.377 ± 69.689 (23)
Bin4	732.988 ± 52.437 (21)	1092.994 ± 87.141 (23)
Bin5	331.889 ± 24.125 (21)	472.314 ± 35.164 (23)
Unc13A
Bin1	295.701 ± 22.436 (21)	505.049 ± 37.489 (23)
Bin2	406.786 ± 34.036 (21)	679.722 ± 49.715 (23)
Bin3	499.974 ± 28.362 (21)	787.825 ± 50.854 (23)
Bin4	613.045 ± 41.181 (21)	942.936 ± 56.869 (23)
Bin5	807.655 ± 55.735 (21)	1253.008 ± 86.463 (23)
BRP vs Syx-1A
BRP
Bin1	336.700 ± 21.098 (43)	369.202 ± 21.468 (36)
Bin2	506.696 ± 34.442 (43)	607.061 ± 41.536 (36)
Bin3	642.368 ± 44.858 (43)	808.261 ± 58.731 (36)
Bin4	817.806 ± 58.853 (43)	1043.762 ± 76.979 (36)
Bin5	1129.353 ± 83.030 (43)	1523.703 ± 113.665 (36)
Syx-1A
Bin1	494.859 ± 45.419 (43)	797.197 ± 86.019 (36)
Bin2	613.611 ± 59.468 (43)	980.762 ± 99.145 (36)
Bin3	684.983 ± 65.945 (43)	1141.57 ± 113.877 (36)
Bin4	784.569 ± 74.178 (43)	1303.114 ± 129.372 (36)
Bin5	960.462 ± 87.523 (43)	1594.776 ± 140.524 (36)
(Supplementary Figure 1c)	Wild-type (n)	gluRIIANull (n)
BRP vs RBP
BRP
Bin1	427.129 ± 40.291 (19)	642.663 ± 42.667 (21)
Bin2	615.213 ± 54.816 (19)	983.311 ± 65.926 (21)
Bin3	751.216 ± 68.602 (19)	1235.075 ± 82.487 (21)
Bin4	912.767 ± 85.687 (19)	1543.867 ± 99.662 (21)
Bin5	1243.825 ± 119.252 (19)	2106.347 ± 124.351 (21)
RBP
Bin1	381.347 ± 40.370 (19)	650.847 ± 42.166 (21)
Bin2	534.336 ± 53.122 (19)	890.064 ± 55.963 (21)
Bin3	636.233 ± 61.847 (19)	1084.65 ± 66.285 (21)
Bin4	754.413 ± 74.695 (19)	1325.438 ± 77.998 (21)
Bin5	1000.198 ± 97.377 (19)	1746.62 ± 89.139 (21)
BRP vs Unc13A
BRP
Bin1	385.266 ± 31.484 (9)	706.975 ± 89.879 (12)
Bin2	580.696 ± 47.507 (9)	1172.313 ± 144.838 (12)
Bin3	725.251 ± 56.315 (9)	1489.847 ± 167.055 (12)
Bin4	886.716 ± 68.038 (9)	1843.5 ± 201.659 (12)
Bin5	1187.099 ± 91.663 (9)	2478.65 ± 253.168 (12)
Unc13A
Bin1	205.651 ± 19.890 (9)	727.054 ± 72.383 (12)
Bin2	333.052 ± 30.748 (9)	1221.429 ± 132.941 (12)
Bin3	390.111 ± 25.176 (9)	1555.63 ± 167.858 (12)
Bin4	456.629 ± 33.371 (9)	1873.615 ± 179.756 (12)
Bin5	619.255 ± 55.144 (9)	2425.303 ± 218.619 (12)
BRP vs Syx-1A
BRP
Bin1	266.204 ± 35.960 (19)	505.015 ± 24.888 (22)
Bin2	435.113 ± 49.320 (19)	814.358 ± 39.593 (22)
Bin3	583.609 ± 60.060 (19)	1040.342 ± 51.430 (22)
Bin4	748.473 ± 69.771 (19)	1312.701 ± 63.141 (22)
Bin5	1105.538 ± 89.345 (19)	1889.354 ± 84.390 (22)
Syx-1A
Bin1	525.350 ± 37.825 (19)	1037.027 ± 94.198 (22)
Bin2	576.731 ± 29.333 (19)	1202.446 ± 103.949 (22)
Bin3	642.284 ± 40.114 (19)	1366.013 ± 132.185 (22)
Bin4	732.650 ± 46.241 (19)	1363.597 ± 123.058 (22)
Bin5	795.836 ± 46.768 (19)	1602.309 ± 156.237 (22)
Pearson's Coefficient (Supplementary Figure 1e)
BRP/Unc18	0.3069 ± 0.023 (14)	0.602 ± 0.016 (15)	< 0.0001***	U = 0	< 0.0001***	t=10.48 df=27	0.4942	0.4498

## Sheet: Supplementary Figure 2
Supplementary Figure 2
Parameter	Wild-type (n)	gluRIIANull (n)	Mann-Whitney U-test (P values)	test statistic	Unpaired t test (P values)	test statistic	D'Agostino & Pearson omnibus normality test
(Figure)	(n = single AZ from min. 16 NMJs from min. 3 animals)		two-tailed		two-tailed		Wild-type	gluRIIANull
Relative frequency of Unc13A clusters
(Supplementary Figure 2a)
1 cluster	0.005725191 (3)	0.006521739 (3)
2 cluster	0.02480916 (13)	0.01304348 (6)
3 cluster	0.05534351 (29)	0.02608696 (12)
4 cluster	0.08015267 (42)	0.06521739 (30)
5 cluster	0.1164122 (61)	0.1043478 (48)
6 cluster	0.1221374 (64)	0.1304348 (60)
7 cluster	0.1450382 (76)	0.126087 (58)
8 cluster	0.09351145 (49)	0.09782609 (45)
9 cluster	0.09923664 (52)	0.07391305 (34)
10 cluster	0.08396947 (44)	0.09130435 (42)
11 cluster	0.04007633 (21)	0.05652174 (26)
12 cluster	0.04961832 (26)	0.03043478 (14)
	(n = number of NMJs)
Mean cluster number (n = NMJ-wise)	7.686 ± 0.1928 (16)	8.408 ± 0.2596 (21)			0.0421*	t=2.109 df=35	0.3251	0.5923
Relative frequency of BRP clusters
	(n = single AZ from min. 16 NMJs from min. 3 animals)
1 cluster	0.004587156 (2)
2 cluster	0.03211009 (14)
3 cluster	0.04816514 (21)	0.02931596 (9)
4 cluster	0.1123853 (49)	0.07817589 (24)
5 cluster	0.1651376 (72)	0.1400651 (43)
6 cluster	0.190367 (83)	0.1302932 (40)
7 cluster	0.1582569 (69)	0.1661238 (51)
8 cluster	0.08256881 (36)	0.1074919 (33)
9 cluster	0.06880734 (30)	0.08794788 (27)
10 cluster	0.03211009 (14)	0.05537459 (17)
11 cluster	0.04587156 (20)	0.07166124 (22)
12 cluster	0.02293578 (10)	0.0456026 (14)
	(n = number of NMJs)
Mean cluster number (n = NMJ-wise)	6.530 ± 0.2238, n=19	7.890 ± 0.3165, n=16			0.0011**	t=3.588 df=33	0.7664	0.6754
Relative frequency of RBP clusters
	(n = single AZ from min. 16 NMJs from min. 3 animals)
1 cluster	0.006880734 (3)
2 cluster	0.01376147 (6)	0.009771987 (3)
3 cluster	0.04357798 (19)	0.01302932 (4)
4 cluster	0.08256881 (36)	0.05863192 (18)
5 cluster	0.1077982 (47)	0.08794788 (27)
6 cluster	0.130734 (57)	0.08469056 (26)
7 cluster	0.1009174 (44)	0.06840391 (21)
8 cluster	0.1192661 (52)	0.1107492 (34)
9 cluster	0.1077982 (47)	0.08469056 (26)
10 cluster	0.07110092 (31)	0.09120521 (28)
11 cluster	0.03669725 (16)	0.06514658 (20)
12 cluster	0.02293578 (10)	0.05211726 (16)
	(n = number of NMJs)
Mean cluster number (n = NMJ-wise)	8.050 ± 0.4255, n=19	10.60 ± 0.6310, n=16			0.0016**	t=3.438 df=33	0.751	0.7439
Parameter	control (n)	PhTx (n)	Mann-Whitney U-test (P values)	test statistic	Unpaired t test (P values)	test statistic	D'Agostino & Pearson omnibus normality test
(Figure)	(n = single AZ from min. 10 NMJs from min. 3 animals)		two-tailed		two-tailed		control	PhTx
Average distance of Unc13A clusters from active zone center (nm)
(Supplementary Figure 2b)	mean ± SEM	mean ± SEM
1 cluster
2 cluster	50.04255 ±2.767318 (13)	46.32 ±3.659454 (6)
3 cluster	58.50981 ±1.626559 (41)	61.21099 ±4.202634 (19)
4 cluster	69.31729 ±1.768302 (62)	73.37585 ±2.864374 (31)
5 cluster	77.41753 ±1.644942 (51)	79.00563 ±1.947779 (43)
6 cluster	85.90601 ±1.866263 (48)	87.09742±1.86461 (42)
7 cluster	91.71197 ±2.401973 (25)	96.54527 ±2.184172 (39)
8 cluster	105.5407 ±4.687239 (12)	100.5765 ±1.613575 (32)
9 cluster	110.2033 ±3.11011 (13)	107.1862 ±2.334373 (22)
10 cluster	122.5422 ±8.202804 (7)	117.4547 ±3.490544 (13)
11 cluster	116.0642 ±5.732338 (3)	127.1289 ±2.450859 (6)
12 cluster		123.4093 ±5.022826 (5)
	(n = number of NMJs)
Change in cluster intensity	0.6369 ± 0.1701 (10)	0.5853 ± 0.2812 (11)	0.7045	U = 49	0.8799	t=0.1531 df=19	0.3957	0.001**
Average distance of BRP clusters from active zone center (nm)	(n = single AZ from min. 11 NMJs from min. 3 animals)
1 cluster
2 cluster	67.02933 ± 5.403277 (15)	76.97274 ± 4.803899 (10)
3 cluster	70.36249 ± 2.927582 (27)	73.56786 ± 3.659123 (18)
4 cluster	83.56571 ± 1.570682 (57)	86.9743 ± 1.88956 (58)
5 cluster	87.71714 ± 1.308983 (62)	90.52964 ± 1.937795 (65)
6 cluster	94.14333 ± 2.105772 (44)	102.4955 ± 1.581542 (58)
7 cluster	111.2629 ± 2.039094 (50)	109.8833 ± 1.998917 (77)
8 cluster	114.6796 ± 3.073702 (22)	115.953 ± 2.172386 (51)
9 cluster	121.5185 ± 2.408235 (32)	127.226 ± 2.28958 (45)
10 cluster	129.2212 ± 2.610988 (22)	126.4502 ± 2.809251 (38)
11 cluster	135.5288 ± 4.742505 (14)	133.8797 ± 2.498992 (30)
12 cluster	139.8351 ± 4.198617 (9)	140.0481 ± 3.58417 (22)
	(n = number of NMJs)
Change in cluster intensity	0.8936 ± 0.2662 (11)	0.9372 ± 0.1900 (11)	0.847	U = 57	0.8954	t=0.1331 df=20	0.9568	0.0265*
Average distance of RBP clusters from active zone center (nm)	(n = single AZ from min. 10 NMJs from min. 3 animals)
1 cluster
2 cluster	51.78764 ± 30 (30)	45.17186 ± 4.213212 (4)
3 cluster	55.75776 ± 49 (49)	56.60377 ± 2.942738 (31)
4 cluster	64.35592 ± 55 (55)	65.97104 ± 2.195476 (45)
5 cluster	74.95163 ± 47 (47)	76.63934 ± 2.145343 (51)
6 cluster	81.19657 ± 32 (32)	89.99515 ± 2.534665 (44)
7 cluster	86.89632 ± 20 (20)	91.16457 ± 3.030604 (37)
8 cluster	92.94559 ± 14 (14)	98.99152 ± 3.997981 (15)
9 cluster	95.14497 ± 10 (10)	102.0089 ± 3.760186 (16)
10 cluster	100.3762 ± 3 (3)	118.1631 ± 9.725718 (8)
11 cluster	101.8272 ± 2 (2)	109.5169 ± 6.034848 (8)
12 cluster
	(n = number of NMJs)
Change in cluster intensity	0.4977 ± 0.1293 (10)	0.5306 ± 0.2281 (10)	0.9118	U = 48	0.9017	t=0.1253 df=18	0.7009	0.4251
Parameter	Wild-type (n)	gluRIIANull (n)	Mann-Whitney U-test (P values)	test statistic	Unpaired t test (P values)	test statistic	D'Agostino & Pearson omnibus normality test
(Figure)	(n = single AZ from min. 11 NMJs from min. 3 animals)		two-tailed		two-tailed		Wild-type	gluRIIANull
Average distance of Unc13A clusters from active zone center (nm)
(Supplementary Figure 2c)	mean ± SEM	mean ± SEM
1 cluster
2 cluster	59.41527 ± 6.890971 (13)	69.50085 ± 9.069723 (3)
3 cluster	74.00562 ± 3.24745 (29)	66.74512 ± 5.064179 (6)
4 cluster	74.58403 ± 1.613661 (42)	76.61343 ± 3.554462 (12)
5 cluster	82.90544 ± 1.676531 (61)	84.72668 ± 1.846411 (30)
6 cluster	88.87216 ± 1.705312 (64)	88.88644 ± 1.729488 (48)
7 cluster	96.2793 ± 1.458856 (76)	98.94801 ± 1.657797 (60)
8 cluster	105.0945 ± 2.077271 (49)	98.16327 ± 1.472583 (58)
9 cluster	105.6874 ± 1.392574 (52)	113.2974 ± 2.716558 (45)
10 cluster	115.9825 ± 1.653134 (44)	114.7475 ± 1.951101 (34)
11 cluster	120.8966 ± 2.33358 (21)	124.8844 ± 2.679401 (42)
12 cluster	128.6036 ± 2.660905 (26)	125.8772 ± 3.599899 (26)
	(n = number of NMJs)
Change in cluster intensity	0.8001 ± 0.1978 (11)	0.9306 ± 0.1587 (11)	0.6063	U = 52	0.6125	t=0.5145 df=20	0.9965	0.4582
Average distance of BRP clusters from active zone center (nm)	(n = single AZ from min. 9 NMJs from min. 3 animals)
1 cluster
2 cluster	70.38702 ± 3.527233 (14)
3 cluster	73.18752 ± 2.329127 (21)	81.82907 ± 3.846205 (9)
4 cluster	84.18296 ± 1.848546 (49)	88.73561 ± 2.659988 (24)
5 cluster	92.53258 ± 1.703938 (72)	97.16723 ± 1.76761 (43)
6 cluster	99.34858 ± 1.421175 (83)	107.3792 ± 2.343863 (40)
7 cluster	108.8781 ± 1.872128 (69)	107.6504 ± 1.676641 (51)
8 cluster	113.9288 ± 2.238248 (36)	119.0085 ± 2.270118 (33)
9 cluster	120.3507 ± 2.153296 (30)	120.3751 ± 2.483314 (27)
10 cluster	127.6512 ± 4.199829 (14)	135.2184 ± 3.281767 (17)
11 cluster	131.1873 ± 3.370411 (20)	139.5937 ± 3.861568 (22)
12 cluster	140.3929 ± 2.591664 (10)	145.8077 ± 3.904849 (14)
	(n = number of NMJs)
Change in cluster intensity	1.404 ± 0.3680 (11)	1.077 ± 0.4395 (9)	0.8238	U = 46	0.5718	t=0.5758 df=18	0.0441*	0.7773
Average distance of RBP clusters from active zone center (nm)	(n = single AZ from min. 10 NMJs from min. 3 animals)
1 cluster
2 cluster	43.88898 ± 6.103397 (6)	45.43383 ± 3.090357 (3)
3 cluster	57.36867 ± 3.283943 (19)	58.36404 ± 9.065937 (4)
4 cluster	68.39753 ± 2.399475 (36)	67.48476 ± 2.067253 (18)
5 cluster	73.29922 ± 1.556646 (47)	78.63725 ± 3.764054 (27)
6 cluster	77.155 ± 1.817131 (57)	80.18989 ± 2.763971 (26)
7 cluster	85.36455 ± 2.016044 (44)	86.7642 ± 2.646105 (21)
8 cluster	90.6732 ± 1.519085 (52)	96.27685 ± 2.458481 (34)
9 cluster	99.29681 ± 1.749993 (47)	98.73542 ± 2.23987 (26)
10 cluster	101.5426 ± 2.611634 (31)	103.0713 ± 2.448689 (28)
11 cluster	108.8944 ± 2.756421 (16)	105.9697 ± 1.941058 (20)
12 cluster	111.8132 ± 3.512184 (10)	110.1278 ± 3.19536 (16)
	(n = number of NMJs)
Change in cluster intensity	0.6404 ± 0.1627 (11)	0.6577 ± 0.1104 (10)	0.8633	U = 52	0.932	t=0.08642 df=19	0.8795	0.8188

## Sheet: Supplementary Figure 5
Supplementary Figure 5
Parameter	control treatment (n)	PhTx treatment (n)	Mann-Whitney U-test (P values)	test statistic	Unpaired t test (P values)	test statistic	D'Agostino & Pearson omnibus normality test
(Figure)	(n = number of NMJs from min. 5 animals)		two-tailed		two-tailed		control	PhTx
Synaptic intensity (% of Ctrl)
(Supplementary Figure 5a)
BRP	100 ± 4.707 (9)	145.5 ± 6.508 (14)	< 0.0001***	U = 1	< 0.0001***	t=5.062 df=21	0.2992	0.3471
vGlut	100 ± 2.00 (9)	119 ± 2.765 (14)	< 0.0001***	U = 2.5	< 0.0001***	t=4.975 df=21	0.7411	0.3677
Synaptic intensity ((a.u.); not normalized)
(Supplementary Figure 5a)
BRP	25864 ± 1217 (9)	37611 ± 1682 (14)	< 0.0001***	U = 1	< 0.0001***	t=5.062 df=21	0.2992	0.3471
vGlut	1418 ± 28.36 (9)	1688 ± 39.21 (14)	< 0.0001***	U = 2.5	< 0.0001***	t=4.975 df=21	0.7411	0.3677
Parameter	control treatment (n)	PhTx treatment (n)	Mann-Whitney U-test (P values)	test statistic	Unpaired t test (P values)	test statistic	D'Agostino & Pearson omnibus normality test
(Figure)			two-tailed		two-tailed		control treatment	PhTx treatment
Induction of Rapid Homeostatic Plasticity
after translation block	control treatment (n)	PhTx treatment (n)					control treatment	PhTx treatment
(Supplementary Figure 5b)
Wild-type - Cycloheximide	10 cells from 5 animals	14 cells from 7 animals
mEPSP amplitude (mV)	0.912 ± 0.043 (10)	0.465 ± 0.028 (7)	0.0001***	U = 0	< 0.0001***	t=7.750 df=15	0.9518	Not determined
eEPSP amplitude (mV)	32.50 ± 0.715 (10)	33.55 ± 1.3 (7)	0.228	U = 22	0.4569	t=0.7636 df=15	0.5691	Not determined
quantal content	36.15 ± 1.317 (10)	73.22 ± 4.236 (7)	0.0001***	U = 0	< 0.0001***	t=9.659 df=15	0.5033	Not determined
Wild-type + Cycloheximide
mEPSP amplitude (mV)	0.9050 ± 0.05065 (12)	0.4375 ± 0.01526 (10)	< 0.0001***	U = 0	< 0.0001***	t=8.142 df=20	0.3425	Not determined
eEPSP amplitude (mV)	33.29 ± 1.061 (12)	30.41 ± 1.593 (10)	0.203	u = 40	0.1368	t=1.550 df=20	0.2946	Not determined
quantal content	38.09 ± 2.450 (12)	69.92 ± 3.807 (10)	< 0.0001***	U = 0	< 0.0001***	t=7.262 df=20	0.7881	Not determined
(Normalized)
Wild-type - Cycloheximide
mEPSP amplitude (mV)	100.0 ± 4.788 (10)	51.05 ± 3.090 (7)	0.0001***	U = 0	< 0.0001***	t=7.750 df=15	0.9518	Not determined
eEPSP amplitude (mV)	100.0 ± 2.200 (10)	103.2 ± 3.999 (7)	0.228	U = 22	0.4569	t=0.7636 df=15	0.5691	Not determined
quantal content	100.0 ± 3.642 (10)	202.5 ± 11.72 (7)	0.0001***	U = 0	< 0.0001***	t=9.659 df=15	0.5033	Not determined
Wild-type + Cycloheximide
mEPSP amplitude (mV)	100.0 ± 5.597 (12)	48.34 ± 1.686 (10)	< 0.0001***	U = 0	< 0.0001***	t=8.142 df=20	0.3425	Not determined
eEPSP amplitude (mV)	100.0 ± 3.187 (12)	91.34 ± 4.787 (10)	0.203	u = 40	0.1368	t=1.550 df=20	0.2946	Not determined
quantal content	100.0 ± 6.432 (12)	183.6 ± 9.995 (10)	< 0.0001***	U = 0	< 0.0001***	t=7.262 df=20	0.7881	Not determined
Normalized comparison			Mann-Whitney U-test (P values)	test statistic	Unpaired t test (P values)	test statistic
Supplementary Fig. 5b			two-tailed		two-tailed		D'Agostino & Pearson omnibus normality test
	-Cycloheximide; +PhTx	+Cycloheximide; +PhTx	-Cycloheximide; +PhTx vs. +Cycloheximide; +PhTx				-Cycloheximide; +PhTx	+Cycloheximide; +PhTx
mEPSP amplitude (mV)	51.05 ± 3.090 (7)	48.34 ± 1.686 (10)	0.4599	U = 27	0.4197	t=0.8297 df=15	Not determined	0.6599
eEPSP amplitude (mV)	103.2 ± 3.999 (7)	91.34 ± 4.787 (10)	0.1329	U = 19	0.0941	t=1.787 df=15	Not determined	0.5259
quantal content	202.5 ± 11.72 (7)	183.6 ± 9.995 (10)	0.2393	U = 23	0.2393	t=1.226 df=15	Not determined	0.5787
Parameter	control (n)	RNAi (n)	Mann-Whitney U-test (P values)	test statistic	Unpaired t test (P values)	test statistic	D'Agostino & Pearson omnibus normality test
(Figure)	(n = number of axons from min. 3 animals)		two-tailed		two-tailed		control	RNAi
Unc13A-GFP spots/µm²
(Supplementary Figure 5c)
Ctrl vs. aplip-1-RNAi	0.198 ± 0.046 (11)	0.424 ± 0.028 (11)	0.0014**	U = 14	0.0005***	t=4.181 df=20	0.3636	0.3853
Mander's coefficient BRP/Unc13A-GFP
(Supplementary Figure 5c)
Ctrl vs. aplip-1-RNAi	0.311 ± 0.044 (11)	0.432 ± 0.029 (11)	0.039*	U = 29	0.0357*	t=2.253 df=20	0.0265	0.3364
Unc13A-GFP spot area (µm²)
(Supplementary Figure 5d)
Ctrl vs. srpk79D-RNAi	0.086 ± 0.005 (10)	0.188 ± 0.009 (12)	< 0.0001***	U = 0	< 0.0001***	t=8.685 df=20	0.5049	0.9543
Mander's coefficient BRP/Unc13A-GFP
(Supplementary Figure 5d)
Ctrl vs. srpk79D-RNAi	0.487 ± 0.055 (10)	0.819 ± 0.022 (12)	< 0.0001***	U = 1	< 0.0001***	t=5.892 df=20	0.1914	0.7059

[truncated: 6 more sheets: Supplementary Figure 6, Supplementary Figure 7, Supplementary Figure 8, Supplementary Figure 9, Supplementary Figure 10, Supplementary Figure 11]
